# Supplementary material for: The Peptidoglycan Biosynthesis Gene murC in Frankia: Actinorhizal vs. Plant Type
Source: Genes (Basel). 2020 Apr 16;11(4):432. doi: 10.3390/genes11040432 (PMC7231273; doi:10.3390/genes11040432)
Supplement: Supplementary file 1 [file genes-11-00432-s001.zip]

Archive with 9 entries (8 files):
- Supplementary/
- Supplementary/Supplementary Figure_S1_full_heatmap.html
- Supplementary/Supplementary Figure_S2_phylogenetic_tree.eps
- Supplementary/Supplementary Figure_S3a.jpg
- Supplementary/Supplementary Figure_S3b.jpg
- Supplementary/Supplementary Figure_S4_tetranucleotide_analysis.jpg
- Supplementary/Supplementary Figure_S5_protein modeling with scale.jpg
- Supplementary/Supplementary Table S1_primers.xlsx
- Supplementary/Supplementary Table S2_sequences.xlsx
