# Supplementary material for: The Peptidoglycan Biosynthesis Gene murC in Frankia: Actinorhizal vs. Plant Type
Source: Genes (Basel). 2020 Apr 16;11(4):432. doi: 10.3390/genes11040432 (PMC7231273; doi:10.3390/genes11040432)
Supplement: Supplementary file 1 [file genes-11-00432-s001.zip › Supplementary/Supplementary Table S1_primers.xlsx]

## Sheet: Sheet3
	Forward primer	Reverse primer
MurC1 cluster-2	GAGTGATCGACGACTATGCCAA	CTGTAGAGATGCGGCTGGAAG
MurC2 cluster-2	GTGTACGTCACCGACATCTACG	GATCTTTTTGACCAGGTCGCAG
MurC1 Cppng1	CCGTCGTTCATGATTGGAAGTG	GATGAAGATCTCGCCCGATCC
MurC2 Cppng1	GTGTACGTCACCGACATCTACG	AACGAAGATCTTCTTGGCGAGA
MurC1 cluster-3	TTCCAGCCGCACCTGTAC	GGTCGTGGTGATGGATGTCTAC
MurC2 cluster-3	CGAGGTGTTCGTCCTGGAG	ATCATCACCAACGTCGAGTGG
InfC cluster-2*	CCGCCGGTCTGCAAGCT	TCCTTGATGACCGTCTGG
InfC cluster-3	GGTCTGCAAGCTGATGGACTAT	CTCGTAAGAACCAGGTCCAGAC
*primers as descibed in Nguyen et al. (2019)
