# Supplementary material for: The Peptidoglycan Biosynthesis Gene murC in Frankia: Actinorhizal vs. Plant Type
Source: Genes (Basel). 2020 Apr 16;11(4):432. doi: 10.3390/genes11040432 (PMC7231273; doi:10.3390/genes11040432)
Supplement: Supplementary file 1 [file genes-11-00432-s001.zip › Supplementary/Supplementary Table S2_sequences.xlsx]

## Sheet: Sheet2
Group	Species/Strain	MurC	Database	Reference
Gram positive	Streptomyces coelicolor	MurC1	UniProtKB	Q9X827
Gram positive	Streptomyces avermitilis	MurC1	UniProtKB	Q82L07
Gram positive	Streptomyces griseus subsp. Griseus	MurC1	UniProtKB	B1VWF9
Gram positive	Mycolicibacterium gilvum	MurC1	UniProtKB	A4TBE7
Gram positive	Mycolicibacterium smegmatis	MurC1	UniProtKB	A0R015
Gram positive	Mycolicibacterium paratuberculosis	MurC1	UniProtKB	P61681
Gram positive	Mycolicibacterium vanbaalenii	MurC1	UniProtKB	A1TAW7
Gram positive	Mycobacterium avium	MurC1	UniProtKB	A0QF53
Gram positive	Mycobacterium marinum	MurC1	UniProtKB	B2HGR5
Gram positive	Mycobacterium ulcerans	MurC1	UniProtKB	A0PTI6
Gram positive	Mycobacterium tuberculosis	MurC1	NCBI	WP_057355963.1
Gram positive	Rhodococcus maanshanensis	MurC1	NCBI	WP_072751626.1
Gram positive	Rhodococcus opacus	MurC1	UniProtKB	C1AU54
Gram positive	Rhodococcus jostii	MurC1	UniProtKB	Q0SHS2
Gram positive	Corynebacterium jeikeium	MurC1	UniProtKB	Q4JW94
Gram positive	Corynebacterium_glutamicum	MurC1	NCBI	WP_070434770.1
Gram positive	Corynebacterium aurimucosum	MurC1	UniProtKB	C3PHF5
Gram positive	Corynebacterium efficiens	MurC1	UniProtKB	Q8FNU1
Gram positive	Corynebacterium glutamicum	MurC1	UniProtKB	A4QFM2
Gram positive	Corynebacterium diphtheriae	MurC1	UniProtKB	P61677
Gram positive	Corynebacterium urealyticum	MurC1	UniProtKB	B1VHC3
Gram positive	Saccharopolyspora erythraea	MurC1	UniProtKB	A4FLV9
Gram positive	Saccharomonospora xinjiangensis	MurC1	NCBI	WP_006239850.1
Gram positive	Bifidobacterium longum subsp. infantis	MurC1	UniProtKB	B7GQ79
Gram positive	Bifidobacterium longum	MurC1	UniProtKB	B3DQN2
Frankia	Candidatus Frankia datiscae Dg1	MurC1	JGI	2506867660
Frankia	Candidatus Frankia californiensis Dg2	MurC1	NCBI	SBW25788.1
Frankia	Candidatus Frankia californiensis Cv1	MurC1	NCBI	WP_131786938.1
Frankia	Candidatus Frankia datiscae Cm1	MurC1	NCBI	AEH10411.1
Frankia	Candidatus Frankia datiscae Cj1	MurC1	NCBI	AEH10411.1
Frankia	Candidatus Frankia meridionalis Cppng1	MurC1	NCBI	WP_131747422.1
Frankia	Frankia coriariae BMG5.1	MurC1	NCBI	KLL12406
Frankia	Frankia coriariae BMG5.30	MurC1	JGI	Ga0248419_108154
Frankia	Frankia elaeagni EAN1pec	MurC1	JGI	SAMN02598325
Frankia	Frankia soli NRRL_B16219	MurC1	JGI	SAMN04851309
Frankia	Frankia discariae BCU0110501	MurC1	JGI	SAMN02441714
Frankia	Frankia alni ACN14a	MurC2	JGI	SAMEA3138259
Frankia	Frankia alni AvcI1	MurC2	JGI	SAMN03360499
Frankia	Frankia casuarinae CcI3	MurC2	JGI	Francci3_1417
Frankia	Candidatus Frankia datiscae Dg1	MurC2	JGI	2506867659
Frankia	Candidatus Frankia californiensis Dg2	MurC2	NCBI	SBW25782.1
Frankia	Candidatus Frankia californiensis Cv1	MurC2	NCBI	WP_131786938.1
Frankia	Candidatus Frankia datiscae Cm1	MurC2	NCBI	AEH10410.1
Frankia	Candidatus Frankia datiscae Cj1	MurC2	NCBI	AEH10410.1
Frankia	Candidatus Frankia meridionalis Cppng1	MurC2	NCBI	WP_131747407.1
Frankia	Frankia coriariae BMG5.1	MurC2	NCBI	KLL12407
Frankia	Frankia coriariae BMG5.30	MurC2	JGI	Ga0248419_108153
Frankia	Frankia discariae BCU0110501	MurC2	JGI	SAMN02441714
Frankia	Frankia soli NRRL_B16219	MurC2	JGI	SAMN04851309
Frankia	Frankia elaeagni EAN1pec	MurC2	JGI	SAMN02598325
Frankia	Frankia asymbiotica NRRL B-16386	MurC2	JGI	SAMN04851310
Frankia	Frankia inefficax Eul1c	MurC2	JGI	SAMN02232023
Frankia	Frankia saprophytica CN	MurC2	JGI	SAMN02256511
Frankia	Frankia sp. DC12	MurC2	JGI	SAMN00114978
Plants	Aquilegia coerulea	MurC2	GenBank	PIA49238.1
Plants	Punica granatum	MurC2	GenBank	OWM79578.1
Plants	Prunus persica	MurC2	NCBI	XP_020412468.1
Plants	Ananas comosus	MurC2	NCBI	XP_020114642.1
Plants	Malus domestica	MurC2	NCBI	RXI08362.1
Plants	Vitis vinifera	MurC2	NCBI	XP_010662683.1
Plants	Papaver somniferum	MurC2	NCBI	XP_026379789.1
Plants	Cinnamomum micranthum	MurC2	NCBI	RWR86560.1
Plants	Cephalotaxus harringtonia	MurC2	1KP	GJTI_scaffold_2012988
Plants	Fokienia hodginsii	MurC2	1KP	UEVI_scaffold_2061133
Plants	Metasequoia glyptostroboides	MurC2	1KP	NRXL_scaffold_2064867
Plants	Microbiota decussata	MurC2	1KP	XQSG_scaffold_2012206
Plants	Pilgerodendron unviferum	MurC2	1KP	ETCJ_scaffold_2001032
Plants	Podocarpus rubens	MurC2	1KP	XLGK_scaffold_2012372
Plants	Taiwania cryptomerioides	MurC2	1KP	QSNJ_scaffold_2001782
Plants	Torreya taxifolia	MurC2	1KP	EFMS_scaffold_2011063
Plants	Gaga arizonica	MurC2	1KP	DCDT_scaffold_2011288
Plants	Cryptogramma acrostichoides	MurC2	1KP	WQML_scaffold_2068798
Plants	Culcita macrocarpa	MurC2	1KP	PNZO_scaffold_2152054
Plants	Homalosorus pycnocarpos	MurC2	1KP	OCZL_scaffold_2011612
Plants	Myriopteris rufa	MurC2	1KP	GSXD_scaffold_2004160
Plants	Osmunda javanica	MurC2	1KP	VIBO_scaffold_2077903
Plants	Paraphymatoceros hallii	MurC2	1KP	FAJB_scaffold_2001627
Plants	Phaeoceros carolinianus	MurC2	1KP	RXRQ_scaffold_2142082
Plants	Bazzania trilobata	MurC2	1KP	WZYK_scaffold_2018577
Plants	Lunuliaria cruciata	MurC2	1KP	TXVB_scaffold_2001021
Plants	Porella pinnata	MurC2	1KP	UUHD_scaffold_2006163
Plants	Ricciocarpos natans	MurC2	1KP	WJLO_scaffold_2003209
Plants	Schistochilla	MurC2	1KP	LGOW_scaffold_2011457
Plants	Sphaerocarpus texanus	MurC2	1KP	HERT_scaffold_2000313
Plants	Diphyscium foliosum	MurC2	1KP	AWOI_scaffold_2013190
Plants	Hedwigia ciliata	MurC2	1KP	YWNF_scaffold_2009860
Plants	Leucobryum albidum	MurC2	1KP	VMXJ_scaffold_2010715
Plants	Racomitrium elongatum	MurC2	1KP	ABCD_scaffold_2000270
Plants	Orthotrichum lyellii	MurC2	1KP	CMEQ_scaffold_2008727
Plants	Philonotis fontana	MurC2	1KP	ORKS_scaffold_2058470
Plants	Leucodon julaceus	MurC2	1KP	IGUH_scaffold_2009242
Plants	Scouleria aquatica	MurC2	1KP	BPSG_scaffold_2019618
Cyanobacteria/close related	Chlamydia muridarum	MurC	UniProtKB	Q9PLG1
Cyanobacteria/close related	Chlamydia pneumoniae	MurC	UniProtKB	Q9Z701
Cyanobacteria/close related	Chlamydia trachomatis	MurC	UniProtKB	O84767
Cyanobacteria/close related	Chlamydophila caviae	MurC	UniProtKB	Q821S4
Cyanobacteria/close related	Gloeomargarita lithophora	MurC	NCBI	WP_071455191.1
Cyanobacteria/close related	Cyanobacterium sp	MurC	NCBI	WP_071891671.1
Cyanobacteria/close related	Synechococcus sp	MurC	NCBI	WP_099239869.1
Cyanobacteria/close related	Synechococcus sp	MurC	UniProtKB	Q0IE55
Cyanobacteria/close related	Synechococcus sp	MurC	UniProtKB	Q3ANM4
Cyanobacteria/close related	Synechococcus sp	MurC	UniProtKB	Q3B0X8
Cyanobacteria/close related	Synechococcus sp	MurC	UniProtKB	A5GPX1
Cyanobacteria/close related	Synechococcus sp	MurC	UniProtKB	A5GHN9
Cyanobacteria/close related	Synechococcus sp	MurC	UniProtKB	Q2JL88
Cyanobacteria/close related	Synechococcus sp	MurC	UniProtKB	Q2JTH3
Cyanobacteria/close related	Synechococcus sp	MurC	UniProtKB	Q7UA71
Cyanobacteria/close related	Thermosynechococcus elongatus	MurC	UniProtKB	Q8DLV5
Cyanobacteria/close related	Synechococcus sp	MurC	UniProtKB	P74528
Cyanobacteria/close related	Gloeothece citriformis	MurC	UniProtKB	B7KHE9
Cyanobacteria/close related	Prochlorococcus marinus subsp pastoris	MurC	UniProtKB	Q7V3P8
Cyanobacteria/close related	Prochlorococcus marinus	MurC	UniProtKB	A2C5M3
Cyanobacteria/close related	Prochlorococcus marinus	MurC	UniProtKB	A2BZC5
Cyanobacteria/close related	Prochlorococcus marinus	MurC	UniProtKB	Q7V9C3
Cyanobacteria/close related	Prochlorococcus marinus	MurC	UniProtKB	Q46I40
Cyanobacteria/close related	Nostoc sp	MurC	UniProtKB	Q8YM75
Cyanobacteria/close related	Nostoc punctiforme	MurC	UniProtKB	B2J717
Gram negative	Burkholderia cenocepacia	MurC	UniProtKB	B4E6J1
Gram negative	Burkholderia lata	MurC	UniProtKB	Q39JW9
Gram negative	Burkholderia multivorans	MurC	UniProtKB	A9AI95
Gram negative	Burkholderia cenocepacia	MurC	UniProtKB	B1JV79
Gram negative	Burkholderia ambifaria	MurC	UniProtKB	B1YSS5
Gram negative	Burkholderia vietnamiensis	MurC	UniProtKB	A4JB95
Gram negative	Burkholderia thailandensis	MurC	UniProtKB	Q2SZI2
Gram negative	Cupriavidus pinatubonensis	MurC	UniProtKB	Q46WZ5
Gram negative	Cupriavidus taiwanensis	MurC	UniProtKB	B3R6V8
Gram negative	Cupriavidus necator	MurC	UniProtKB	Q0K6M5
Gram negative	Pseudomonas syringae pvtomato	MurC	UniProtKB	Q87WY6
Gram negative	Pseudomonas fluorescens	MurC	UniProtKB	Q4K6J4
Gram negative	Pseudomonas putida	MurC	UniProtKB	Q88N75
Gram negative	Pseudomonas entomophila	MurC	UniProtKB	Q1I5B9
Gram negative	Pseudomonas fluorescens	MurC	UniProtKB	Q3K745
Gram negative	Pseudomonas syringae pvsyringae	MurC	UniProtKB	Q4ZNZ1
Gram negative	Pseudomonas savastanoi pvphaseolicola	MurC	UniProtKB	Q48EF9
Gram negative	Pseudomonas putida	MurC	UniProtKB	B0KFS5
Gram negative	Pseudomonas aeruginosa	MurC	UniProtKB	A6VB84
Gram negative	Pseudomonas stutzeri	MurC	UniProtKB	A4VIH9
Gram negative	Pseudomonas mendocina	MurC	UniProtKB	A4XQS5
Gram negative	Pseudomonas putida	MurC	UniProtKB	A5W8P9
Gram negative	Pseudomonas fluorescens	MurC	UniProtKB	C3KCT1
Gram negative	Vibrio cholerae serotypeO1	MurC	UniProtKB	A5F5M8
Gram negative	Vibrio cholerae serotypeO1	MurC	UniProtKB	Q9KPG8
Gram negative	Vibrio parahaemolyticus serotypeO3K6	MurC	UniProtKB	Q87SG3
Gram negative	Vibrio tasmaniensis	MurC	UniProtKB	B7VJ04
Gram negative	Vibrio campbellii	MurC	UniProtKB	A7MXR2
Gram negative	Vibrio vulnificus	MurC	UniProtKB	Q8DEL1
Gram negative	Vibrio vulnificus	MurC	UniProtKB	Q7MNV0
Gram negative	Salmonella choleraesuis	MurC	UniProtKB	Q57TC9
Gram negative	Salmonella paratyphi	MurC	UniProtKB	C0Q5I7
Gram negative	Salmonella gallinarum	MurC	UniProtKB	B5RH65
Gram negative	Salmonella arizonae	MurC	UniProtKB	A9MQC1
Gram negative	Buchnera aphidicola	MurC	UniProtKB	P57310
Gram negative	Buchnera aphidicola	MurC	UniProtKB	O51926
Gram negative	Buchnera aphidicola	MurC	UniProtKB	B8D7B8
Gram negative	Shewanella violacea	MurC	UniProtKB	Q9F1M9
Gram negative	Shewanella frigidimarina	MurC	UniProtKB	Q07WI6
Gram negative	Shewanella denitrificans	MurC	UniProtKB	Q12SC5
Gram negative	Shewanella loihica	MurC	UniProtKB	A3QIM0
Gram negative	Shewanella pealeana	MurC	UniProtKB	A8H983
Gram negative	Shewanella amazonensis	MurC	UniProtKB	A1S2G0
Gram negative	Shewanella piezotolerans	MurC	UniProtKB	B8CNL2
Gram negative	Shewanella halifaxensis	MurC	UniProtKB	B0TQN8
Gram negative	Mesorhizobium japonicum	MurC	UniProtKB	Q98KB4
Gram negative	Bradyrhizobium sp	MurC	UniProtKB	A4YZK2
Gram negative	Rhizobium etli	MurC	UniProtKB	Q2K6C2
Gram negative	Rhizobium leguminosarum	MurC	UniProtKB	Q1ME34
Gram negative	Bradyrhizobium diazoefficiens	MurC	UniProtKB	Q89FU8
Gram negative	Sinorhizobium medicae	MurC	UniProtKB	A6UB84
Gram negative	Sinorhizobium fredii	MurC	UniProtKB	C3MEM8
Gram negative	Geobacter lovleyi	MurC	UniProtKB	B3E3Y1
Gram negative	Geobacter uraniireducens	MurC	UniProtKB	A5G8J9
Gram negative	Geobacter metallireducens	MurC	UniProtKB	Q39YL8
Gram negative	Geobacter daltonii	MurC	UniProtKB	B9M173
Gram negative	Geobacter sulfurreducens	MurC	UniProtKB	P61679
Gram negative	Geobacter bemidjiensis	MurC	UniProtKB	B5EBQ2
Gram negative	Rickettsia bellii	MurC	UniProtKB	Q1RHX0
Gram negative	Rickettsia felis	MurC	UniProtKB	Q4UKN9
Gram negative	Rickettsia africae	MurC	UniProtKB	C3PMU4
Gram negative	Rickettsia peacockii	MurC	UniProtKB	C4K124
Gram negative	Rickettsia prowazekii	MurC	UniProtKB	Q9ZDS8
Gram negative	Rickettsia massiliae	MurC	UniProtKB	A8F108
Gram negative	Rickettsia bellii	MurC	UniProtKB	A8GW94
Gram negative	Rickettsia conorii	MurC	UniProtKB	Q92IT9
Gram negative	Rickettsia typhi	MurC	UniProtKB	Q68XC2
Gram negative	Rickettsia akari	MurC	UniProtKB	A8GMP6
TheCaHe	Campylobacter jejuni subsp jejuni serotypeO2	MurC	UniProtKB	Q9PNN7
TheCaHe	Campylobacter curvus	MurC	UniProtKB	A7GX33
TheCaHe	Campylobacter jejuni	MurC	UniProtKB	Q5HU47
TheCaHe	Campylobacter jejuni	MurC	UniProtKB	A7H2V3
TheCaHe	Campylobacter jejuni	MurC	UniProtKB	A1W043
TheCaHe	Campylobacter jejuni	MurC	UniProtKB	A8FMA8
TheCaHe	Helicobacter pylori	MurC	UniProtKB	O25340
TheCaHe	Helicobacter pylori	MurC	UniProtKB	Q1CTP9
TheCaHe	Helicobacter pylori	MurC	UniProtKB	Q9ZLL2
TheCaHe	Thermotoga sp	MurC	UniProtKB	B1L9S2
TheCaHe	Thermotoga neapolitana	MurC	UniProtKB	B9K6P8
TheCaHe	Thermotoga petrophila	MurC	UniProtKB	A5IKJ0
